# Supplementary material for: A Review of Selective Laser Trabeculoplasty: “The Hype Is Real”
Source: J Clin Med. 2022 Jul 4;11(13):3879. doi: 10.3390/jcm11133879 (PMC9267824; doi:10.3390/jcm11133879)
Supplement: Supplementary file 1 [file jcm-11-03879-s001.zip]

Archive with 1 entries (1 files):
- jcm-1677302-supplementary.pdf
